# Supplementary material for: Functional and structural characterization of AtAbf43C: an exo-1,5-α-L-arabinofuranosidase from Acetivibrio thermocellus DSM1313
Source: Biochem J. 2025 Aug 18;482(16):1181–95. doi: 10.1042/BCJ20253186 (PMC12493170; doi:10.1042/BCJ20253186)
Supplement: Online supplementary table 1 [file bcj-482-16-BCJ20253186-s002.xlsx]

## Sheet: Table S1
Table S1. Closest matches obtained from a protein-protein BLAST of the Clo1313_2794 sequence against the NCBI database.
Description	Scientific Name	Max Score	Total Score	Query Cover	E value	Per. ident	Acc. Len	Accession
TPA: family 43 glycosylhydrolase [Acetivibrio sp.]	Acetivibrio sp.	1085	1085	0.99	0	92.89	582	HOM02967.1
family 43 glycosylhydrolase [Acetivibrio sp.]	Acetivibrio sp.	1085	1085	0.99	0	92.89	580	WP_324362276.1
family 43 glycosylhydrolase [Acetivibrio straminisolvens]	Acetivibrio straminisolvens	1082	1082	1	0	91.9	580	WP_038291321.1
family 43 glycosylhydrolase [Acetivibrio straminisolvens]	Acetivibrio straminisolvens	1081	1081	1	0	91.9	580	WP_265446757.1
family 43 glycosylhydrolase [Acetivibrio mesophilus]	Acetivibrio mesophilus	1076	1076	1	0	91.87	592	WP_170176850.1
glycoside hydrolase [Acetivibrio mesophilus]	Acetivibrio mesophilus	1074	1074	1	0	91.87	578	RXE59351.1
alpha-L-arabinofuranosidase II precursor [Acetivibrio straminisolvens JCM 21531]	Acetivibrio straminisolvens JCM 21531	1023	1023	0.93	0	92.63	543	GAE90777.1
TPA: family 43 glycosylhydrolase [Acetivibrio sp.]	Acetivibrio sp.	935	935	0.93	0	82.61	553	HPD01258.1
putative beta-xylosidase [Acetivibrio clariflavus DSM 19732]	Acetivibrio clariflavus DSM 19732	867	867	0.98	0	72.73	609	AEV69589.1
family 43 glycosylhydrolase [Acetivibrio clariflavus]	Acetivibrio clariflavus	865	865	0.98	0	72.73	572	WP_027621861.1
TPA: family 43 glycosylhydrolase [Acetivibrio clariflavus]	Acetivibrio clariflavus	862	862	0.98	0	72.73	609	HOQ00375.1
TPA: family 43 glycosylhydrolase [Clostridia bacterium]	Clostridia bacterium	626	626	0.69	0	74.26	417	HEX9059954.1
family 43 glycosylhydrolase [Pseudobacteroides cellulosolvens]	Pseudobacteroides cellulosolvens	580	894	0.94	0	67.98	906	WP_081927106.1
family 43 glycosylhydrolase [Pseudobacteroides cellulosolvens]	Pseudobacteroides cellulosolvens	563	563	0.69	0	67.24	430	WP_081927366.1

## Sheet: Table S2
Table S2. A list of the other characterized enzymes from the GH43_26 subfamily in the CAZy database.
Protein Name	Organism	GenBank	Uniprot	PDB/3D	blastp % Query Cover to ADU75776.1	blastp % Identity to ADU75776.1
arabinan exo-α-1,5-L-arabinofuranosidase 43B (Abf1; BflsABF43B)	Bifidobacterium longum subsp. suis DSM 20211	WP_007055573.1	A0A087B9Y3		53	53
			A0A4R0T0X6
			A0AA87IF47
exo-α-1,5-L-arabinofuranosidase 43K (CJA_3012) (Abf43K)	Cellvibrio japonicus Ueda107	ACE82749.1	B3PD54		53	49.52
exo-α-1,5-L-arabinofuranosidase 43L (CJA_0806) (Abf43L)	Cellvibrio japonicus Ueda107	ACE84379.1	B3PKP9		54	49.21
α-1,5-L-arabinofuranosidase (Abf3)	Levilactobacillus brevis ATCC 14869 = DSM 20054	AGT14430.1	U2QSL8		52	56.55
α-L-arabinofuranosidase II (Araf43;LbAraf43;N624_1993)	Levilactobacillus brevis DSM 1269 / TMW 1.313	APU52333.1	A0A5B7Y0Z3	5M8B	52	56.55
		KIO95879.1	KIO95879.1
exo-α-1,5-L-arabinofuranosidase (SaAraf43A; SAV1043) (Araf43A)	Streptomyces avermitilis MA-4680 = NBRC 14893	BAC68753.1	Q82P90	3AKF	78	63.49
		NP_822218.1		3AKG
				3AKH
				3AKI
exo-α-1,5-L-arabinofuranosidase II (AFase II)	Streptomyces chartreusis GS901	BAA90772.1	P82594		48	58.48
		B59296
α-L-arabinofuranosidase (Araf43;WAraf43)	Weissella sp. 142	APU52332.1	A0A0D1M7L2	5M8E	53	53.63
			A0A1L7HA00
exo-α-L-arabinofuranosidase (MC60GH43)	Xylanivirga thermophila	UKG18725.1			53	55.63
exo-α-L-arabinofuranosidase (MC68GH43-2)	Xylanivirga thermophila	UKG18728.1			52	52.94

## Sheet: Table S3
Table S3. Sequences of the proteins purified and tested in this study
Protein	Sequence (N-->C)
AtAbf43C	MTGADGAIAKLQSYNYSHMYIRNANFDVRIDDNVTPETDAQWVLVPGLANSGEGYVSIQSVDHLGYYLRHWNYDFRLEKNDGTRIFAEDATFKMVPGLADPSYTSFQSYNYPTRYIRHYNYLLRLDEIVTALDREDATFRVIDSSSVDPDKADDSVIVTNPIVRRRADPWVYRHTDGYYYMTASVPEYDRIELRRSRTLQGLSTATPKTIWRRHSSGIMGGHIWAPEIHFIDGKWYIYFSAGTSTNYFDIRLYVLECSDSNPLTGTWVEKGQLKTNWESFTLDATTFEHNGTRYLVWAQKDPKIASNSNIYIAKMNGPLAITGNQVMISTPEYSWEKIGYAVNEGPAVLKKNGKIFITFSASATDANYCMGLLTASDTANLLDPKSWHKSPNPVFQSNP…
AtAbf43C_CBM42	MTGADGAIAKLQSYNYSHMYIRNANFDVRIDDNVTPETDAQWVLVPGLANSGEGYVSIQSVDHLGYYLRHWNYDFRLEKNDGTRIFAEDATFKMVPGLADPSYTSFQSYNYPTRYIRHYNYLLRLDEIVTALDREDATFRVIDSSSVDLEHHHHHH
AtAbf43C_GH43	MDPDKADDSVIVTNPIVRRRADPWVYRHTDGYYYMTASVPEYDRIELRRSRTLQGLSTATPKTIWRRHSSGIMGGHIWAPEIHFIDGKWYIYFSAGTSTNYFDIRLYVLECSDSNPLTGTWVEKGQLKTNWESFTLDATTFEHNGTRYLVWAQKDPKIASNSNIYIAKMNGPLAITGNQVMISTPEYSWEKIGYAVNEGPAVLKKNGKIFITFSASATDANYCMGLLTASDTANLLDPKSWHKSPNPVFQSNPSTGQYGPGHNSFTTSPDGKVDIMVYHARNYRDITGDPLYDPNRHTRAQIVNWNADGTPDFGIPVADGTNVIYIPPQLEHHHHHH
AtAbf43C_D168A	MTGADGAIAKLQSYNYSHMYIRNANFDVRIDDNVTPETDAQWVLVPGLANSGEGYVSIQSVDHLGYYLRHWNYDFRLEKNDGTRIFAEDATFKMVPGLADPSYTSFQSYNYPTRYIRHYNYLLRLDEIVTALDREDATFRVIDSSSVDPDKADDSVIVTNPIVRRRAAPWVYRHTDGYYYMTASVPEYDRIELRRSRTLQGLSTATPKTIWRRHSSGIMGGHIWAPEIHFIDGKWYIYFSAGTSTNYFDIRLYVLECSDSNPLTGTWVEKGQLKTNWESFTLDATTFEHNGTRYLVWAQKDPKIASNSNIYIAKMNGPLAITGNQVMISTPEYSWEKIGYAVNEGPAVLKKNGKIFITFSASATDANYCMGLLTASDTANLLDPKSWHKSPNPVFQSNP…
AtAbf43C_D283A	MTGADGAIAKLQSYNYSHMYIRNANFDVRIDDNVTPETDAQWVLVPGLANSGEGYVSIQSVDHLGYYLRHWNYDFRLEKNDGTRIFAEDATFKMVPGLADPSYTSFQSYNYPTRYIRHYNYLLRLDEIVTALDREDATFRVIDSSSVDPDKADDSVIVTNPIVRRRADPWVYRHTDGYYYMTASVPEYDRIELRRSRTLQGLSTATPKTIWRRHSSGIMGGHIWAPEIHFIDGKWYIYFSAGTSTNYFDIRLYVLECSDSNPLTGTWVEKGQLKTNWESFTLAATTFEHNGTRYLVWAQKDPKIASNSNIYIAKMNGPLAITGNQVMISTPEYSWEKIGYAVNEGPAVLKKNGKIFITFSASATDANYCMGLLTASDTANLLDPKSWHKSPNPVFQSNP…
AtAbf43C_E344A	MTGADGAIAKLQSYNYSHMYIRNANFDVRIDDNVTPETDAQWVLVPGLANSGEGYVSIQSVDHLGYYLRHWNYDFRLEKNDGTRIFAEDATFKMVPGLADPSYTSFQSYNYPTRYIRHYNYLLRLDEIVTALDREDATFRVIDSSSVDPDKADDSVIVTNPIVRRRADPWVYRHTDGYYYMTASVPEYDRIELRRSRTLQGLSTATPKTIWRRHSSGIMGGHIWAPEIHFIDGKWYIYFSAGTSTNYFDIRLYVLECSDSNPLTGTWVEKGQLKTNWESFTLDATTFEHNGTRYLVWAQKDPKIASNSNIYIAKMNGPLAITGNQVMISTPEYSWEKIGYAVNAGPAVLKKNGKIFITFSASATDANYCMGLLTASDTANLLDPKSWHKSPNPVFQSNP…
AtAbf43C_H408A	MTGADGAIAKLQSYNYSHMYIRNANFDVRIDDNVTPETDAQWVLVPGLANSGEGYVSIQSVDHLGYYLRHWNYDFRLEKNDGTRIFAEDATFKMVPGLADPSYTSFQSYNYPTRYIRHYNYLLRLDEIVTALDREDATFRVIDSSSVDPDKADDSVIVTNPIVRRRADPWVYRHTDGYYYMTASVPEYDRIELRRSRTLQGLSTATPKTIWRRHSSGIMGGHIWAPEIHFIDGKWYIYFSAGTSTNYFDIRLYVLECSDSNPLTGTWVEKGQLKTNWESFTLDATTFEHNGTRYLVWAQKDPKIASNSNIYIAKMNGPLAITGNQVMISTPEYSWEKIGYAVNEGPAVLKKNGKIFITFSASATDANYCMGLLTASDTANLLDPKSWHKSPNPVFQSNP…

## Sheet: Table S4
Table S4. Data shown in Figure. 2d showing the results of various additives on AtAbf43C's activity on pNPAra.
10 mM Additive	NaCl	CaCl₂	KCl	MgSO₄	MnCl₂	ZnSO₄	CuCl₂	FeCl₃	CoCl₂	NiCl₂	EDTA	None
Relative Activity (%)	111.4	160.2	101.9	129.6	130.1	41	17	92	136.7	129.8	82.2	100
Standard Deviation (%)	10.3	4.4	10.3	5.8	12.1	2.8	0.7	3.7	6.1	7.9	6.3	5
ANOVA P-Value	0.6627	0.0006	>0.9999	0.0167	0.141	0.002	0.0048	0.4289	0.0082	0.0599	0.1093	n/a

## Sheet: Table S5
Table S5a. Results of the substrate specificity test of AtAbf43C and each of its truncations for activity on various pNP compounds. U is defined as mM/s of pNP release.
Protein	AtAbf43C	AtAbf43C_CBM42	AtAbf43C_GH43	AtAbf43C	AtAbf43C_CBM42	AtAbf43C_GH43	AtAbf43C	AtAbf43C_CBM42	AtAbf43C_GH43	AtAbf43C	AtAbf43C_CBM42	AtAbf43C_GH43
pNP Substrate	pNPAra	pNPAra	pNPAra	pNPXy	pNPXy	pNPXy	pNP⍺Gal	pNP⍺Gal	pNP⍺Gal	pNPßGal	pNPßGal	pNPßGal
Specific Activity (U/mg protein)	4.9481	-0.0132	5.6655	0.02	-0.0035	0.0148	-0.0213	-0.0082	0.0371	-0.051	0.0053	-0.0277
Standard Deviation (U/mg protein)	0.2785	0.043	0.6282	0.059	0.0212	0.0394	0.0362	0.076	0.0874	0.0843	0.0635	0.0648
Table S5b. Results of the substrate specificity test of AtAbf43C and each of its truncations for activity on various natural substrates using the DNS reducing assay. U is defined as mM/s of arabinose released.
Protein	AtAbf43C	AtAbf43C_CBM42	AtAbf43C_GH43	AtAbf43C	AtAbf43C_CBM42	AtAbf43C_GH43	AtAbf43C	AtAbf43C_CBM42	AtAbf43C_GH43
Natural Substrate	WAX	WAX	WAX	BX	BX	BX	SBA	SBA	SBA
Specific Activity (U/mg protein)	0.06171	0.06166	0.06168	0.06176	0.06171	0.06179	0.06168	0.06166	0.06176
Standard Deviation (U/mg protein)	0	4.6e-05	2.656e-05	9.2e-05	8e-05	3e-05	3e-05	4.6e-05	0.00016

## Sheet: Table S6
Table S6a. Recorded velocities of AtAbf43C activity on varied concentrations of pNPAra used to determine kinetic parameters.
Final Concentration of pNPAra (mM)	36	18	9	4.5	2.25	0.9	0
Average Velocity (µM/s)	7.3004	5.2854	3.3181	1.9139	1.194	0.564	0.0295
Standard Deviation (µM/s)	0.1909	1.2505	0.2644	0.3038	0.2414	0.0736	0.0199
Table S6b. Recorded velocities of AtAbf43C_GH43 activity on varied concentrations of pNPAra used to determine kinetic parameters.
Final Concentration of pNPAra (mM)	36	18	9	4.5	2.25	0.9	0
Average Velocity (µM/s)	5.9	3.512	2.0656	1.12	0.7091	0.2736	0.0256
Standard Deviation (µM/s)	0.4564	0.4987	0.1327	0.0986	0.0909	0.0313	0.0192

## Sheet: Table S7
Table S7. Activity of purified AtAbf43C mutants on pNPAra relative to the wild-type protein
Protein	AtAbf43C	AtAbf43C_ D168A	AtAbf43C_ D283A	AtAbf43C_ E344A	AtAbf43C_ H408A
Average Relative Activity (%)	100	-1.2821	-1.3807	-0.789	114.398
Standard Deviation (%)	4.4804	0.7828	0.6159	0.6159	4.0995
ANOVA P-Value	n/a	0.0017	0.0016	0.0017	0.046

## Sheet: Table S8
Table S8. Oligonucleotide primers used in this study. Underlined Sections are overlap regions for Gibson assembly.
Primer Name	Sequence (5’3’)	Use
JLG001	CATGGTATATCTCCTTCTTAAAGTTAAACAAAATTATTTCTAG	Pet28b (+) backbone amplification
JLG002	CTCGAGCACCACCACCAC	Pet28b (+) backbone amplification
JLG005	GTTTAACTTTAAGAAGGAGATATACCATGACGGGTGCCGATGGTG	CtAbf43C and CtAbf43C_CBM42 expression plasmid Gibson assembly
JLG006	GGTGGTGGTGGTGCTCGAGGTAGATTAAATCACTGGGTGTAGGACTG	CtAbf43C expression plasmid Gibson assembly
JLG036	GGTGGTGGTGGTGCTCGAGATCCACAGATGAACTGTCAATCAC	CtAbf43C_CBM42 expression plasmid Gibson assembly
JLG037	GTTTAACTTTAAGAAGGAGATATACCATGGATCCCGACAAAGCGGATG	CtAbf43C_GH43 expression plasmid Gibson assembly
JLG038	GGTGGTGGTGGTGCTCGAGCTGGGGCGGGATATATATAACATTTG	CtAbf43C_GH43 expression plasmid Gibson assembly
JLG195	GCAGCTCCCTGGGTTTACAGGC	CtAbf43C_D168A mutagenesis and plasmid Gibson assembly
JLG196	CTGTAAACCCAGGGAGCTGCCC	CtAbf43C_D168A mutagenesis and plasmid Gibson assembly
JLG197	GTCTTTCACCCTCGCTGCAACCAC	CtAbf43C_D283A mutagenesis and plasmid Gibson assembly
JLG198	GTTGCAGCGAGGGTGAAAGACTCC	CtAbf43C_D283A mutagenesis and plasmid Gibson assembly
JLG199	GTTATGCTGTCAATGCAGGCCCTGC	CtAbf43C_E344A mutagenesis and plasmid Gibson assembly
JLG200	GGCCTGCATTGACAGCATAACCTATCTTTTC	CtAbf43C_E344A mutagenesis and plasmid Gibson assembly
JLG201	CCGGGCATAATTCCTTTACAACTTCACCC	CtAbf43C_H408A mutagenesis and plasmid Gibson assembly
JLG202	GAAGTTGTAAAGGAATTATGCCCGGGTCC	CtAbf43C_H408A mutagenesis and plasmid Gibson assembly
